# Supplementary material for: Breastfeeding and weaning practices among mothers in Ghana: A population-based cross-sectional study
Source: PLoS One. 2021 Nov 12;16(11):e0259442. doi: 10.1371/journal.pone.0259442 (PMC8589154; doi:10.1371/journal.pone.0259442)
Supplement: S1 Dataset — (XLS) [file pone.0259442.s001.xls]

## Sheet: nut_clean_data
record_id	District	Regroup of No. of Pple in Household	Regroup of mother age at birth	Tribe	Religion	Regroup of Educational status	Regroup of Occupation	No. of ANC Visits	Place/favility of ANC Visit	Gestational age at ANC Visit	Rec. Advice on bady care at ANC visit	No. of PNC Visits	Edu on selfcare	Edu on baby care	Edu on balance diet	Edu on activities/rest	Physical examine of Mother	Physical examine baby	Other services	Don't know	Non-response	Sex of child	Regroup of child age	When BF Started after birth	What given to baby 1st day	Heard about EBF	Ever / current EBF	No. BF/Feeding child per day	Ever feed child with Bottle having nipple	Age start comple feeding	Use Feeding bottle	Use Plate	Use Spoon	Use Cup	Still BF?	Duration of BF before weaning	Form of feeding practice advice on	Complete Imm at age?	Comple Vit A Supple at age?	Child vaccinated at 1st PNC Visit
1	1	1	20-29	1	1	1	Unemployed	4	2	1	1	4	1	1	1	0	0	1	0	0	0	2	0-6 mths	1	4	1	2	2	1	3	1	0	0	1	1	88	3	88	2	1
2	3	2	20-29	1	1	2	Trader	4	3	1	2	4	1	1	1	1	0	0	0	0	0	2	25-59 mths	1	3	1	2	2	2	4	0	0	0	1	3	1	3	2	1	1
3	1	1	20-29	1	1	2	Artisan	4	3	1	1	4	1	1	1	1	1	0	0	0	0	1	7-12 mths	1	3	1	1	5	2	4	0	1	1	1	2	1	3	2	2	1
4	1	1	20-29	1	1	2	Trader	4	2	1	1	4	1	1	1	1	1	1	0	0	0	1	25-59 mths	1	3	1	2	5	1	3	1	0	0	0	3	1	3	2	2	1
5	1	2	<20	1	1	2	Trader	4	2	1	1	4	1	1	1	1	1	1	0	0	0	2	25-59 mths	1	3	1	1	2	1	4	1	1	1	1	3	4	3	1	2	1
6	1	1	20-29	1	1	2	Trader	4	3	1	1	4	1	1	1	1	1	1	0	0	0	2	25-59 mths	1	3	1	1	5	1	4	1	1	1	1	3	4	3	1	2	1
7	1	1	30-39	1	1	2	Artisan	4	5	1	2	4	1	1	1	1	1	1	0	0	0	1	25-59 mths	1	3	1	2	5	1	3	1	0	0	0	3	1	3	1	1	1
8	1	3	30-39	1	1	2	Trader	4	3	1	1	4	1	1	1	1	1	1	0	0	0	2	25-59 mths	1	3	1	2	5	1	1	1	1	1	1	3	4	1	1	2	1
9	1	3	20-29	1	1	2	Artisan	4	3	1	1	1	0	0	0	0	0	0	0	0	0	1	13-24 mths	2	3	1	1	3	2	88	0	0	0	0	1	1	3	2	2	88
10	1	1	30-39	1	1	1	Unemployed	4	2	1	1	4	1	1	1	1	1	1	0	0	0	2	0-6 mths	2	3	1	2	4	2	4	0	0	0	1	1	2	3	2	2	1
11	1	1	20-29	1	1	4	Government Employee	4	3	1	2	4	1	1	1	1	1	1	0	0	0	2	25-59 mths	1	3	1	1	5	2	4	1	0	0	0	3	2	1	1	1	1
12	1	1	20-29	1	1	2	Artisan	4	3	1	1	4	1	1	1	1	1	1	0	0	0	1	7-12 mths	1	4	1	1	5	1	4	1	0	0	0	1	5	1	2	2	1
13	1	1	20-29	1	1	2	Trader	4	4	1	2	2	1	1	1	1	1	1	0	0	0	2	25-59 mths	1	4	1	2	3	1	1	1	0	0	0	3	5	3	2	2	1
14	1	3	20-29	1	1	1	Unemployed	4	2	1	1	4	1	1	1	1	1	1	0	0	0	1	25-59 mths	1	3	2	1	3	1	4	1	0	0	0	3	5	3	1	1	1
15	1	2	<20	1	1	2	Trader	4	3	1	1	4	1	1	1	1	1	1	0	0	0	2	13-24 mths	1	3	1	2	4	2	2	0	0	1	1	2	4	3	2	2	1
16	1	1	30-39	1	1	2	Artisan	4	3	1	1	4	1	1	1	1	1	1	0	0	0	2	25-59 mths	1	3	1	2	4	1	2	1	0	0	0	3	3	3	1	1	1
17	1	2	20-29	1	1	4	Trader	4	3	2	1	4	1	1	1	1	1	1	0	0	0	1	25-59 mths	1	3	1	2	4	1	4	0	0	1	1	3	4	3	1	1	1
18	1	1	30-39	1	1	2	Trader	4	2	1	2	3	1	1	1	0	1	1	0	0	0	1	13-24 mths	2	3	1	2	4	2	3	0	0	1	1	2	4	3	1	2	1
19	1	1	≥40	1	1	2	Trader	4	3	1	2	4	1	1	1	1	1	1	0	0	0	2	0-6 mths	2	3	1	2	5	2	4	1	0	1	1	3	1	1	2	2	1
20	1	1	30-39	1	1	3	Trader	4	2	1	1	1	1	1	1	1	1	1	0	0	0	1	7-12 mths	4	4	1	2	2	1	3	1	0	0	0	1	4	3	1	1	1
21	1	2	30-39	1	1	2	Trader	4	3	1	2	4	1	1	1	1	1	1	1	0	0	1	0-6 mths	2	4	1	2	5	1	3	1	1	1	1	2	88	88	2	2	1
22	1	1	20-29	1	1	3	Artisan	4	2	1	1	1	1	1	1	1	1	1	0	0	0	2	13-24 mths	4	1	1	2	5	1	1	1	1	1	1	2	88	3	1	1	2
23	1	1	20-29	1	1	2	Trader	3	3	1	2	4	1	1	0	0	0	0	0	0	0	1	0-6 mths	2	3	1	2	5	2	3	0	1	1	1	2	2	3	2	2	1
24	1	1	30-39	1	1	3	Trader	4	2	1	1	1	1	1	1	1	0	0	0	0	0	1	25-59 mths	1	4	1	2	2	1	4	0	0	0	0	3	5	88	2	2	2
25	1	1	20-29	1	1	2	Artisan	4	2	1	2	2	1	1	1	1	1	1	0	0	0	2	25-59 mths	1	3	1	2	5	1	4	1	0	1	1	3	5	3	1	1	1
26	1	1	20-29	1	1	2	Trader	3	2	2	1	3	1	1	1	0	0	1	0	0	0	2	25-59 mths	1	3	1	2	2	1	3	0	0	1	1	3	4	3	1	88	1
27	1	1	30-39	1	1	2	Unemployed	4	3	2	1	1	0	0	0	0	0	0	0	0	0	1	0-6 mths	2	3	1	2	4	2	2	0	0	1	1	1	3	3	2	2	1
28	1	1	30-39	1	1	2	Artisan	4	5	1	1	4	1	1	1	1	1	1	0	0	0	1	13-24 mths	2	3	1	2	2	1	4	1	1	1	1	2	5	3	1	2	1
29	1	1	<20	1	1	2	Trader	4	3	1	1	3	1	1	1	0	0	0	0	0	0	2	25-59 mths	1	3	1	2	2	1	3	0	0	1	1	3	4	3	88	88	1
30	1	3	30-39	1	3	1	Trader	2	2	4	2	1	0	0	0	0	0	0	0	0	0	2	25-59 mths	3	3	2	1	3	1	88	0	0	1	0	3	88	88	1	1	1
31	1	2	30-39	1	1	2	Government Employee	4	5	1	1	2	1	1	1	1	0	1	0	0	0	1	25-59 mths	2	3	1	2	5	1	4	1	0	1	0	3	4	3	2	2	1
32	1	2	<20	4	1	3	Unemployed	4	5	1	1	3	1	1	1	1	1	1	0	0	0	1	7-12 mths	2	3	1	1	3	1	4	1	0	0	0	1	4	3	2	2	1
33	1	3	30-39	1	1	1	Trader	4	3	2	1	4	1	1	1	1	1	1	0	0	0	1	25-59 mths	2	3	1	2	4	2	2	0	0	0	1	3	4	1	1	1	1
34	1	1	20-29	1	1	2	Artisan	4	3	2	1	1	0	0	0	0	0	0	0	1	0	1	0-6 mths	2	3	1	1	3	2	4	0	0	0	0	1	4	3	2	2	1
35	1	1	20-29	1	1	3	Unemployed	4	3	2	1	4	1	1	1	1	1	1	0	0	0	1	7-12 mths	2	3	1	1	4	1	4	1	1	1	1	1	3	1	2	2	1
36	1	1	30-39	1	1	2	Trader	2	2	4	1	1	1	1	1	1	1	1	0	0	0	1	13-24 mths	2	3	1	2	3	1	4	1	0	1	1	2	3	3	1	1	1
37	1	1	20-29	1	1	2	Trader	2	3	4	2	1	0	1	0	0	0	0	0	0	0	2	13-24 mths	4	3	1	2	5	1	3	1	0	0	0	2	5	3	2	88	1
38	1	1	20-29	1	1	3	Trader	4	3	1	2	4	1	0	0	1	0	0	0	0	0	2	13-24 mths	4	4	1	2	5	1	2	1	0	0	0	2	5	3	2	2	1
39	1	1	20-29	1	1	2	Artisan	4	2	1	1	4	1	1	1	1	1	1	0	0	0	2	0-6 mths	1	3	1	1	4	2	4	0	0	0	0	1	1	3	2	2	1
40	1	1	20-29	3	1	2	Trader	3	3	1	1	3	1	1	1	1	0	1	0	0	0	1	25-59 mths	1	4	1	2	4	1	3	0	0	0	0	3	88	88	1	1	1
41	1	1	20-29	1	1	1	Artisan	4	5	1	1	4	1	1	1	0	1	1	0	0	0	1	25-59 mths	1	4	1	2	4	2	88	1	1	1	1	3	4	3	1	2	1
42	1	1	<20	1	1	2	Unemployed	4	2	2	2	4	1	1	1	1	1	1	0	0	0	2	13-24 mths	1	4	1	2	5	1	3	1	1	1	1	2	2	3	1	1	1
43	1	2	20-29	1	1	2	Trader	4	5	1	2	4	1	1	1	1	1	1	0	0	0	1	0-6 mths	2	3	1	1	3	2	4	0	0	0	0	1	4	3	2	2	1
44	1	1	30-39	1	1	2	Trader	4	2	1	1	4	1	1	1	1	1	1	0	0	0	1	25-59 mths	1	4	1	1	4	1	4	1	1	1	1	3	1	3	88	88	1
45	1	2	20-29	1	1	2	Artisan	4	2	1	1	1	0	0	0	0	0	0	0	0	0	1	13-24 mths	1	4	1	2	4	2	4	0	1	1	1	1	1	3	2	2	1
46	1	1	30-39	1	3	2	Trader	4	2	2	1	4	1	1	1	1	1	1	0	0	0	2	25-59 mths	1	3	1	1	5	1	4	1	0	0	0	3	88	1	2	2	1
47	1	1	30-39	1	1	1	Artisan	4	3	2	1	4	1	1	1	1	1	1	0	0	0	2	0-6 mths	1	3	1	2	5	1	2	1	0	1	1	1	3	3	2	2	1
48	1	2	30-39	1	1	4	Government Employee	2	3	1	2	2	1	1	1	1	1	1	0	0	0	2	25-59 mths	1	3	1	2	5	1	3	1	1	1	1	3	5	3	2	2	1
49	1	2	≥40	1	1	2	Trader	4	3	1	1	4	1	1	1	1	1	1	0	0	0	1	25-59 mths	1	3	1	2	5	1	4	0	1	0	0	3	3	3	1	2	1
50	1	1	30-39	1	1	2	Trader	4	3	1	1	4	1	1	1	1	1	1	0	0	0	2	13-24 mths	1	3	1	2	5	2	4	0	1	0	1	2	3	3	1	2	1
51	1	1	20-29	1	1	2	Trader	4	2	1	1	4	1	1	1	1	1	1	0	0	0	2	13-24 mths	1	3	1	2	5	2	4	0	1	0	1	2	2	3	1	2	1
52	1	2	30-39	1	1	2	Trader	4	3	1	1	4	1	1	1	1	1	1	0	0	0	1	25-59 mths	1	3	1	2	5	1	4	0	1	0	1	3	3	3	1	2	1
53	1	1	30-39	1	1	2	Artisan	4	2	1	1	4	1	1	1	1	1	1	0	0	0	2	25-59 mths	1	3	1	2	4	1	2	0	0	0	0	3	2	3	2	2	1
54	1	3	20-29	1	1	2	Artisan	4	4	1	1	4	1	1	1	1	1	1	0	0	0	1	25-59 mths	1	3	1	2	3	2	4	0	1	1	1	3	2	3	2	2	1
55	1	2	30-39	1	1	1	Trader	1	3	2	2	1	1	1	1	1	1	1	0	0	0	1	25-59 mths	1	3	1	1	4	2	4	0	0	0	0	3	1	3	1	1	1
56	1	2	20-29	1	1	2	Trader	4	3	2	1	4	1	1	1	1	1	1	0	0	0	2	7-12 mths	2	3	1	2	4	1	4	1	1	1	1	1	4	1	2	2	1
57	1	1	30-39	1	1	1	Trader	4	3	1	2	4	1	1	1	1	1	1	0	0	0	1	0-6 mths	3	3	1	1	5	2	4	0	0	0	0	1	4	3	1	2	1
58	1	1	30-39	1	1	2	Artisan	2	2	4	2	4	1	1	1	1	1	1	0	0	0	1	7-12 mths	1	3	1	1	4	2	4	0	1	1	1	1	4	3	2	2	1
59	1	2	30-39	1	1	2	Trader	4	3	1	2	4	1	1	1	1	1	1	0	0	0	1	25-59 mths	2	3	1	1	4	2	4	0	1	1	1	3	4	3	1	2	1
60	1	2	30-39	1	1	1	Trader	4	3	1	2	4	1	1	1	1	1	1	0	0	0	2	13-24 mths	2	3	1	2	4	2	3	0	1	1	0	1	4	1	2	2	1
61	1	2	30-39	1	1	2	Trader	4	2	1	2	4	1	1	0	1	0	0	0	0	0	2	25-59 mths	1	3	1	2	4	2	4	0	0	1	1	3	2	3	1	1	1
62	3	3	20-29	1	1	3	Farmer	4	3	1	2	3	1	1	1	1	1	1	0	0	0	2	0-6 mths	1	4	1	1	4	1	4	1	0	1	1	2	3	3	1	2	2
63	3	1	20-29	1	1	2	Artisan	4	3	4	2	2	1	1	1	0	0	0	0	0	0	1	25-59 mths	1	3	1	2	3	1	1	1	0	0	0	3	5	2	1	1	1
64	3	1	20-29	1	1	2	Artisan	4	3	4	2	2	1	1	1	0	0	0	0	0	0	1	25-59 mths	1	3	1	2	3	1	1	1	0	0	0	3	5	2	1	1	1
65	1	2	20-29	1	1	2	Artisan	4	3	1	2	4	1	1	1	0	0	0	0	0	0	1	7-12 mths	2	3	1	1	3	1	4	0	0	1	1	1	5	3	2	1	1
66	1	2	30-39	1	1	2	Trader	4	3	1	2	1	1	1	1	0	1	1	0	0	0	2	25-59 mths	1	3	1	2	3	1	3	0	0	1	1	3	1	1	1	1	1
67	1	2	20-29	1	1	2	Unemployed	4	2	1	1	1	0	0	0	0	0	0	0	0	0	2	13-24 mths	1	3	1	2	4	1	3	0	0	1	1	1	1	1	2	1	1
68	1	2	30-39	1	3	2	Trader	4	3	1	2	4	1	1	1	0	1	0	0	0	0	2	25-59 mths	1	3	1	1	4	2	4	0	0	1	1	3	1	3	1	1	1
69	1	2	30-39	1	1	2	Artisan	4	3	1	2	4	0	0	0	0	0	0	0	0	1	1	0-6 mths	2	3	1	1	4	2	4	0	0	0	0	1	1	3	1	2	1
70	1	2	30-39	1	1	3	Artisan	4	3	1	1	4	1	1	1	1	0	0	0	0	0	2	7-12 mths	2	3	1	2	2	2	1	0	1	1	1	1	4	1	2	2	1
71	1	1	30-39	1	1	2	Artisan	4	2	4	1	4	1	1	1	1	1	1	0	0	0	1	0-6 mths	1	3	1	2	5	1	88	1	1	1	1	1	4	88	2	2	1
72	1	1	20-29	1	1	2	Trader	2	5	2	1	3	1	1	1	1	1	1	0	0	0	1	0-6 mths	1	3	1	2	5	1	4	1	1	1	1	3	2	3	1	1	1
73	1	2	20-29	1	1	3	Government Employee	4	4	1	1	2	1	1	1	0	1	1	0	0	0	1	13-24 mths	1	3	1	2	5	1	3	1	1	1	1	1	1	3	1	1	1
74	1	2	30-39	1	1	2	Trader	4	3	1	1	2	1	1	1	1	1	1	0	0	0	1	0-6 mths	1	3	1	2	5	2	4	1	1	1	1	2	1	3	1	1	1
75	1	1	20-29	1	1	2	Unemployed	4	3	1	1	1	0	0	0	0	0	0	0	0	0	2	0-6 mths	2	3	1	2	3	2	4	0	1	1	1	2	5	1	1	1	1
76	1	1	20-29	1	1	3	Trader	4	3	1	2	4	1	1	1	1	1	1	0	0	0	2	0-6 mths	2	3	2	1	4	2	2	0	0	1	1	2	4	2	1	1	1
77	1	1	20-29	1	1	2	Unemployed	4	5	2	2	4	0	0	0	0	0	0	0	0	0	2	25-59 mths	2	3	1	1	3	2	4	1	0	1	0	3	5	3	1	1	1
78	1	1	30-39	1	1	2	Trader	4	3	1	2	2	1	1	1	1	1	1	0	0	0	2	13-24 mths	2	4	1	2	3	2	4	0	0	1	1	2	5	3	1	2	1
79	1	1	20-29	1	1	2	Trader	4	2	1	1	4	1	1	1	1	1	1	0	0	0	1	7-12 mths	1	3	1	2	4	1	4	0	0	1	1	1	1	3	2	2	1
80	1	1	20-29	1	1	2	Artisan	4	3	4	2	2	1	1	1	0	0	0	0	0	0	1	25-59 mths	1	3	1	2	3	1	1	1	0	0	0	3	5	2	1	1	1
81	1	1	20-29	1	1	3	Trader	1	5	1	2	2	1	1	1	1	1	1	0	0	0	2	0-6 mths	1	4	2	1	5	2	4	0	1	1	1	2	2	88	1	1	1
82	1	3	30-39	1	1	2	Trader	4	5	1	2	3	1	1	1	1	1	1	0	0	0	2	13-24 mths	1	3	1	1	5	1	4	0	1	1	1	1	2	3	1	2	1
83	1	2	30-39	1	1	2	Trader	4	2	1	2	4	1	1	1	1	1	1	0	0	0	1	13-24 mths	1	3	1	1	2	1	4	0	1	1	1	2	2	1	1	1	1
84	1	2	20-29	1	1	4	Government Employee	4	2	1	2	4	0	0	0	0	0	0	0	0	0	1	0-6 mths	1	3	1	1	4	2	3	0	0	0	0	3	1	3	1	2	1
85	1	1	20-29	1	1	3	Trader	4	2	1	2	4	1	1	0	0	0	1	0	0	0	2	25-59 mths	1	3	1	2	4	2	4	0	0	1	1	3	5	3	1	1	1
86	1	3	20-29	1	1	2	Artisan	4	2	2	2	4	1	1	1	1	1	1	0	0	0	2	25-59 mths	1	3	1	2	3	1	4	0	1	1	1	3	5	1	1	1	1
87	1	1	20-29	1	1	2	Trader	4	3	1	1	4	1	1	1	1	1	1	0	0	0	2	25-59 mths	1	3	1	1	2	2	2	1	1	1	1	3	3	1	1	1	1
88	1	2	30-39	1	1	2	Trader	2	2	2	1	1	0	0	0	0	0	0	0	0	0	1	0-6 mths	1	4	1	1	5	2	4	0	0	0	0	1	4	3	2	2	1
89	1	2	<20	1	1	2	Trader	4	2	1	1	4	1	1	1	1	0	1	0	0	0	2	0-6 mths	2	4	2	1	3	1	3	0	0	1	1	1	3	3	2	2	1
90	1	1	30-39	1	3	2	Unemployed	4	2	1	1	1	0	0	0	0	0	0	0	0	0	2	0-6 mths	2	4	1	1	5	1	4	1	0	1	1	1	4	3	2	2	1
91	1	2	30-39	1	3	2	Trader	4	2	1	1	1	1	1	1	1	1	1	0	0	0	2	7-12 mths	2	4	1	1	5	2	4	0	0	1	1	1	5	3	2	2	1
92	1	1	≥40	1	1	2	Artisan	4	3	1	1	4	1	0	1	1	1	1	0	0	0	2	25-59 mths	1	3	1	1	2	1	4	1	1	1	1	3	4	3	1	1	1
93	1	1	30-39	1	1	2	Artisan	4	3	1	1	4	1	1	1	1	1	1	0	0	0	2	25-59 mths	1	3	1	2	2	1	4	0	0	1	1	3	1	3	1	1	1
94	1	1	30-39	1	1	2	Artisan	1	2	3	1	4	1	1	1	1	1	1	0	0	0	1	25-59 mths	1	3	1	2	2	1	1	1	0	1	1	3	2	88	1	1	1
95	1	1	20-29	1	1	3	Trader	4	4	3	1	1	0	0	0	0	0	0	0	0	0	2	0-6 mths	2	3	1	2	4	2	4	0	0	1	1	2	3	3	1	1	1
96	1	3	20-29	1	1	2	Artisan	4	2	2	2	4	1	1	1	1	1	1	0	0	0	2	0-6 mths	1	3	1	1	3	1	4	0	1	1	1	1	5	1	1	1	1
97	1	1	20-29	1	1	2	Trader	4	4	1	1	4	1	1	1	1	1	1	0	0	0	2	0-6 mths	1	3	1	2	2	2	2	1	1	1	1	2	3	1	1	1	1
98	1	1	30-39	1	2	2	Trader	4	4	2	2	4	1	1	1	1	1	1	1	0	0	1	0-6 mths	3	3	1	2	2	1	3	0	0	0	1	2	2	1	1	1	1
99	1	2	30-39	1	3	2	Trader	4	2	2	2	4	1	1	1	1	1	1	0	0	0	1	13-24 mths	1	4	1	1	2	1	4	1	1	1	1	2	1	1	1	1	1
100	1	1	30-39	1	1	1	Trader	4	2	1	1	4	1	1	1	0	0	1	0	0	0	2	13-24 mths	1	4	1	2	4	2	3	1	1	1	1	1	5	3	1	1	1
101	1	2	30-39	1	1	2	Artisan	4	2	1	2	2	1	1	1	0	1	1	1	0	0	1	0-6 mths	1	4	1	1	3	2	4	0	0	0	0	1	3	3	1	2	1
102	1	2	30-39	1	1	2	Unemployed	4	5	1	1	4	1	1	1	1	1	1	1	0	0	1	25-59 mths	1	3	1	1	2	2	4	1	0	0	0	2	2	3	1	1	1
103	1	2	20-29	1	3	1	Unemployed	2	2	1	2	1	0	0	0	0	0	0	0	0	0	1	0-6 mths	4	3	1	1	2	2	4	1	0	0	0	2	4	88	88	88	1
104	1	1	20-29	1	1	2	Artisan	4	4	1	1	4	1	1	1	1	1	1	0	0	0	2	0-6 mths	1	3	1	1	4	1	4	1	0	0	0	1	1	3	1	1	1
105	1	2	20-29	1	1	2	Trader	4	3	1	1	4	1	1	1	1	0	1	0	0	0	2	25-59 mths	2	3	1	2	3	1	4	0	0	1	1	3	4	3	1	1	1
106	1	2	30-39	1	1	2	Trader	4	2	1	1	4	1	1	0	0	0	0	0	0	0	2	25-59 mths	4	3	1	2	3	1	3	1	0	0	0	3	4	3	1	1	1
107	1	1	<20	1	1	1	Trader	2	2	1	1	4	1	1	1	1	1	1	0	0	0	1	7-12 mths	1	3	1	1	2	2	4	1	0	0	0	1	3	1	2	88	1
108	1	1	20-29	1	1	2	Unemployed	2	2	2	1	1	0	0	0	0	0	0	0	0	0	2	0-6 mths	2	4	1	2	2	2	4	0	1	1	1	2	3	1	1	1	1
109	1	2	30-39	1	1	3	Trader	4	2	1	1	4	1	1	1	1	1	1	0	0	0	2	13-24 mths	2	3	1	2	2	2	3	1	1	1	1	2	4	3	1	1	1
110	1	1	<20	1	1	2	Artisan	4	2	1	1	4	1	1	1	1	1	1	0	0	0	1	13-24 mths	1	4	1	1	5	2	4	1	1	1	1	2	4	3	1	1	1
111	1	1	20-29	1	1	2	Artisan	4	2	4	2	4	1	1	1	1	1	1	0	0	0	1	0-6 mths	2	3	1	1	5	2	4	1	1	1	1	3	4	3	1	1	1
112	1	1	20-29	1	1	2	Artisan	4	2	1	2	4	1	1	1	1	1	1	0	0	0	1	0-6 mths	1	4	1	1	4	2	4	1	0	0	0	1	5	3	2	88	1
113	1	1	20-29	1	1	3	Unemployed	4	2	1	1	4	1	1	1	1	1	1	0	0	0	1	0-6 mths	1	4	1	2	4	1	2	1	0	0	0	1	4	1	2	2	1
114	1	1	20-29	1	1	2	Trader	4	2	2	1	4	1	1	1	1	1	1	0	0	0	1	0-6 mths	1	3	2	1	3	1	3	1	0	0	0	3	4	3	1	1	1
115	1	2	30-39	1	1	2	Trader	4	3	1	1	4	1	1	0	1	1	1	0	0	0	2	13-24 mths	1	4	1	2	3	1	4	1	0	1	1	1	5	1	2	2	1
116	1	2	30-39	1	1	2	Trader	4	3	4	1	4	1	1	1	1	1	1	0	0	0	1	13-24 mths	4	4	1	1	4	2	4	0	0	1	1	1	4	3	2	2	1
117	1	1	20-29	1	1	2	Trader	4	2	2	2	1	0	0	0	0	0	0	0	0	0	1	0-6 mths	2	4	1	2	4	2	4	0	1	1	1	2	4	3	2	1	1
118	1	2	≥40	1	1	3	Trader	4	2	1	2	1	0	0	0	0	0	0	0	0	0	2	0-6 mths	1	4	2	1	4	1	4	0	0	0	0	2	4	3	1	1	1
119	1	1	20-29	1	3	2	Trader	4	3	1	1	4	1	1	1	1	1	1	0	0	0	2	0-6 mths	2	4	2	1	5	1	2	1	0	0	0	2	4	3	1	1	1
120	1	2	30-39	1	1	1	Artisan	4	2	1	2	1	0	0	0	0	0	0	0	0	0	2	25-59 mths	1	3	1	1	3	2	4	1	1	1	1	3	3	3	2	2	1
121	1	1	20-29	1	1	2	Trader	4	2	1	1	2	1	1	1	1	1	1	0	0	0	1	0-6 mths	1	3	1	1	2	2	4	1	0	0	0	1	5	3	1	2	1
122	1	1	20-29	1	1	2	Trader	4	2	4	2	4	1	1	1	1	0	0	0	0	0	1	7-12 mths	3	3	2	2	4	1	2	1	0	0	0	1	88	88	1	1	1
123	1	1	20-29	1	1	2	Trader	4	2	1	2	3	1	1	1	0	0	1	0	0	0	1	25-59 mths	2	3	2	1	2	1	2	1	1	1	1	3	5	1	2	2	88
124	1	1	≥40	1	1	2	Trader	4	3	4	2	5	1	1	1	1	1	1	0	0	0	2	0-6 mths	1	3	1	1	5	1	4	1	0	0	0	3	4	1	1	1	1
125	1	2	30-39	1	1	2	Artisan	4	2	1	1	1	1	1	1	1	0	1	0	0	0	1	0-6 mths	2	4	1	2	5	2	3	0	0	1	1	3	5	3	2	2	1
126	1	1	<20	1	1	3	Unemployed	4	2	1	2	1	0	0	0	0	0	0	0	0	0	1	7-12 mths	1	3	2	1	5	2	4	0	0	1	1	3	4	1	1	1	1
127	1	1	20-29	1	1	2	Trader	3	2	1	2	4	0	0	0	0	0	0	0	1	0	1	13-24 mths	1	4	1	2	5	2	4	1	1	1	1	1	3	88	88	1	1
128	1	1	20-29	1	1	2	Artisan	4	2	1	1	4	1	1	1	1	1	1	0	0	0	1	25-59 mths	3	1	1	2	5	2	4	0	1	1	1	3	3	3	1	1	1
129	1	1	20-29	1	1	2	Unemployed	4	3	1	1	4	1	1	1	1	1	0	0	0	0	2	0-6 mths	1	3	2	2	5	2	3	1	1	1	0	3	1	88	1	88	1
130	1	3	20-29	1	3	2	Unemployed	4	2	2	2	1	0	0	0	0	0	0	0	0	0	2	7-12 mths	1	4	2	1	5	2	3	0	0	0	0	1	3	3	1	1	1
131	1	2	20-29	1	1	2	Trader	4	3	1	1	4	1	1	1	1	1	1	0	0	0	1	25-59 mths	3	3	1	1	4	2	4	0	1	1	1	3	5	2	1	88	1
132	1	2	30-39	1	1	2	Trader	4	2	1	1	1	0	0	0	0	0	0	0	0	0	2	25-59 mths	2	3	1	1	3	1	4	1	1	1	1	3	5	3	1	1	1
133	1	2	30-39	1	1	4	Trader	4	3	2	2	5	1	1	1	1	1	1	0	0	0	2	13-24 mths	2	3	1	1	4	1	4	1	1	1	1	1	5	3	1	1	1
134	1	1	30-39	1	1	2	Trader	4	2	1	1	3	1	1	1	1	1	1	0	0	0	2	0-6 mths	2	3	1	2	3	1	3	0	0	0	0	1	2	3	2	2	1
135	1	1	<20	1	1	2	Trader	3	2	1	2	1	0	0	0	0	0	0	0	0	0	2	13-24 mths	2	4	1	2	5	2	4	1	1	1	1	1	4	3	1	1	1
136	1	2	20-29	1	1	2	Trader	4	2	4	2	4	0	0	0	0	0	0	0	0	0	1	0-6 mths	1	3	2	1	5	2	4	0	0	0	0	1	4	88	1	2	2
137	1	2	30-39	1	1	4	Government Employee	4	3	1	1	4	1	1	1	1	1	1	1	0	0	2	13-24 mths	1	3	1	1	3	2	3	0	1	1	1	1	4	3	2	1	1
138	1	2	30-39	1	3	2	Artisan	1	4	2	1	4	1	1	1	0	1	1	1	0	0	2	13-24 mths	1	3	1	2	3	2	4	0	1	1	1	1	4	1	2	88	1
139	1	2	30-39	1	1	2	Trader	4	3	1	1	4	1	1	0	1	1	0	0	0	0	2	13-24 mths	1	4	1	2	3	1	4	1	0	1	1	1	5	1	2	2	1
140	1	2	20-29	1	3	2	Trader	4	2	1	1	1	0	0	0	0	0	0	0	0	0	1	25-59 mths	3	3	1	2	2	2	4	0	1	1	1	3	4	88	1	1	1
141	1	2	20-29	1	1	3	Trader	2	2	4	2	1	1	1	1	1	1	1	0	0	0	1	25-59 mths	1	3	1	1	3	2	4	0	1	1	1	3	1	3	1	2	1
142	1	2	20-29	1	1	2	Artisan	4	2	1	2	4	1	1	1	1	0	1	0	0	0	1	25-59 mths	4	3	1	2	5	2	2	0	1	1	1	3	88	3	2	2	1
143	1	2	20-29	1	1	3	Unemployed	4	3	1	1	4	1	1	1	1	1	1	1	0	0	2	25-59 mths	1	4	1	1	5	2	3	0	1	1	1	3	1	3	2	88	1
144	1	1	20-29	1	1	2	Trader	1	2	3	2	1	0	0	0	0	0	0	0	0	0	1	0-6 mths	4	3	1	1	5	2	4	0	0	0	0	1	1	3	2	88	1
145	1	1	30-39	1	3	2	Trader	4	3	1	1	4	1	1	1	1	1	1	0	0	0	1	25-59 mths	1	3	1	1	5	2	4	0	0	0	1	3	5	3	1	1	1
146	1	2	30-39	1	1	2	Trader	4	3	1	1	4	1	1	1	1	1	1	0	0	0	1	25-59 mths	2	3	1	1	5	2	4	0	0	0	1	3	4	3	1	1	1
147	1	1	30-39	1	1	2	Artisan	4	3	1	1	4	0	0	0	0	0	0	0	0	0	2	7-12 mths	2	3	1	1	4	2	4	0	0	1	1	1	4	3	1	2	1
148	1	1	30-39	1	1	2	Trader	4	2	1	1	4	1	1	1	1	0	1	0	0	0	1	25-59 mths	1	4	1	1	4	2	4	0	1	1	1	3	1	3	1	1	1
149	1	2	30-39	1	1	4	Trader	4	4	1	1	4	1	1	1	1	1	1	0	0	0	1	25-59 mths	4	1	1	1	2	1	4	0	1	1	1	3	5	1	1	1	1
150	1	2	20-29	1	1	2	Artisan	4	2	1	1	1	0	0	0	0	0	0	0	0	0	1	0-6 mths	2	3	1	1	2	2	3	0	0	1	1	3	1	1	1	1	1
151	1	1	20-29	1	1	3	Trader	4	2	2	2	1	0	0	0	0	0	0	0	0	0	1	25-59 mths	1	3	2	2	5	2	4	0	1	1	1	3	4	1	1	1	1
152	1	2	20-29	1	1	2	Trader	4	2	1	2	4	1	1	1	0	1	1	0	0	0	1	25-59 mths	2	3	1	2	5	1	4	1	1	1	1	3	5	3	1	1	1
153	1	2	30-39	1	3	2	Farmer	4	2	1	1	1	0	0	0	0	0	0	0	0	0	1	13-24 mths	1	3	1	2	5	2	4	0	1	1	1	2	5	88	1	1	1
154	4	1	20-29	1	1	2	Trader	4	3	1	2	4	1	1	1	1	1	1	0	0	0	2	25-59 mths	4	1	1	2	4	1	4	1	0	1	1	3	3	1	1	2	1
155	4	1	20-29	1	1	2	Artisan	4	3	1	2	1	0	0	0	0	0	0	0	0	0	2	13-24 mths	2	4	1	2	4	2	3	0	1	1	1	2	3	1	1	2	1
156	4	2	30-39	1	1	2	Trader	4	5	1	2	4	1	1	0	1	1	1	0	0	0	1	7-12 mths	3	3	1	1	4	1	4	1	0	1	1	1	5	1	1	2	1
157	4	3	30-39	1	1	3	Trader	2	4	1	1	2	1	1	1	0	1	0	0	0	0	2	13-24 mths	4	3	1	2	4	2	4	0	0	0	1	1	4	3	1	2	1
158	3	1	30-39	1	1	2	Artisan	4	2	3	1	1	0	0	0	0	0	0	0	0	0	2	13-24 mths	2	3	1	1	4	1	4	0	1	1	1	1	5	3	2	2	1
159	3	1	<20	1	1	2	Trader	2	2	4	2	1	0	0	0	0	0	0	0	0	0	2	25-59 mths	1	3	2	2	2	1	3	0	1	1	1	3	5	3	2	2	1
160	3	1	20-29	1	1	2	Artisan	4	3	2	1	1	1	1	1	1	1	1	0	0	0	2	7-12 mths	1	3	1	2	2	1	4	0	1	1	1	1	4	88	2	2	1
161	3	1	20-29	5	1	2	Unemployed	2	3	4	2	1	1	1	1	1	1	1	0	0	0	2	7-12 mths	1	3	2	2	3	1	3	1	1	1	1	1	4	3	2	2	1
162	3	1	20-29	3	1	2	Unemployed	2	3	4	1	1	0	0	0	0	0	0	0	0	0	2	13-24 mths	2	3	2	2	5	2	3	0	1	1	1	3	4	88	1	2	1
163	4	1	<20	1	1	2	Unemployed	3	3	1	2	1	0	0	0	0	0	0	0	0	0	1	25-59 mths	4	4	1	2	5	1	4	1	0	0	0	3	2	3	1	1	1
164	4	1	<20	1	1	3	Unemployed	4	2	2	1	1	1	1	1	1	1	1	0	0	0	1	13-24 mths	1	4	1	2	5	1	4	1	1	1	1	1	2	88	1	1	1
165	3	1	20-29	1	1	4	Government Employee	4	3	1	1	4	1	1	1	1	1	1	0	0	0	1	25-59 mths	1	3	1	1	3	1	4	1	1	1	1	3	4	3	1	1	1
166	3	1	<20	1	1	2	Farmer	4	2	1	1	4	1	1	1	1	1	1	1	0	0	1	0-6 mths	4	3	1	1	4	2	4	0	0	0	0	1	5	3	2	2	1
167	4	1	<20	1	1	2	Farmer	4	3	1	1	1	1	1	1	1	1	1	0	0	0	1	25-59 mths	2	3	1	2	2	1	4	1	1	1	1	3	5	3	88	88	1
168	4	1	20-29	1	1	2	Unemployed	4	3	1	1	1	0	0	0	0	0	0	0	0	0	1	25-59 mths	2	3	1	1	3	1	4	1	1	1	1	3	5	3	2	2	1
169	4	1	≥40	1	1	3	Farmer	4	2	1	2	4	1	1	1	1	1	1	0	0	0	1	7-12 mths	3	4	2	2	5	2	3	1	0	0	0	1	4	1	1	1	1
170	3	1	30-39	1	1	3	Artisan	4	3	2	1	3	1	1	1	1	1	1	0	0	0	1	25-59 mths	4	1	1	2	2	2	4	0	1	1	1	3	4	3	1	1	1
171	3	1	<20	2	1	2	Unemployed	2	3	1	2	1	0	0	0	0	0	0	0	0	0	1	25-59 mths	4	1	2	2	5	2	4	0	0	1	1	3	5	88	2	2	2
172	3	1	<20	1	1	4	Unemployed	4	2	1	2	1	1	1	1	1	1	1	0	0	0	1	7-12 mths	1	4	2	1	4	1	4	1	0	1	1	1	4	1	2	1	1
173	4	1	20-29	1	1	3	Trader	4	2	1	1	2	1	1	1	1	1	1	0	0	0	1	25-59 mths	1	4	2	2	3	2	4	0	1	1	1	3	4	88	1	2	1
174	4	1	30-39	1	1	2	Farmer	4	2	2	1	4	1	1	1	1	1	1	0	0	0	2	25-59 mths	1	3	1	2	5	2	4	1	0	0	0	3	5	3	1	1	1
175	3	3	≥40	1	1	4	Artisan	4	3	2	2	3	0	1	0	0	1	1	0	0	0	1	0-6 mths	2	3	1	1	5	2	4	0	0	0	0	1	1	3	2	2	1
176	3	2	30-39	3	1	2	Trader	4	3	2	2	2	0	0	0	0	1	1	0	0	0	2	13-24 mths	1	3	1	2	5	2	3	0	1	1	1	1	5	3	2	1	1
177	3	1	30-39	1	1	2	Trader	4	2	1	2	1	0	0	0	0	0	0	0	0	0	2	13-24 mths	4	3	2	2	4	1	4	1	1	1	1	1	5	3	1	1	1
178	3	2	20-29	3	1	2	Farmer	4	2	1	2	1	0	0	0	0	0	1	0	0	0	2	13-24 mths	1	3	1	1	5	2	4	0	0	0	0	1	5	3	1	2	1
179	4	1	20-29	1	1	3	Unemployed	4	3	1	2	2	1	1	1	1	0	0	0	0	0	1	7-12 mths	2	1	1	2	2	1	4	0	0	1	1	1	1	3	2	2	1
180	3	1	<20	1	1	3	Unemployed	4	5	3	2	4	1	1	0	0	0	1	0	0	0	1	7-12 mths	2	3	1	1	3	1	4	0	0	1	0	1	88	3	1	1	1
181	4	1	20-29	1	1	2	Unemployed	4	4	1	2	1	0	0	0	0	0	0	0	0	0	1	13-24 mths	1	3	1	2	4	2	3	0	0	0	0	1	5	1	2	1	1
182	4	2	<20	1	1	2	Artisan	4	3	2	1	4	1	1	1	1	1	1	0	0	0	1	13-24 mths	1	3	1	1	4	2	4	0	1	1	1	1	1	3	1	1	1
183	4	1	30-39	1	1	2	Artisan	4	3	1	1	4	1	1	1	1	0	1	0	0	0	2	25-59 mths	3	3	1	1	2	2	4	0	0	1	1	3	5	3	1	1	1
184	4	1	30-39	1	1	2	Farmer	2	1	4	2	1	0	0	0	0	0	0	0	0	0	1	7-12 mths	1	1	1	2	2	2	3	0	0	0	1	1	4	88	2	1	1
185	4	1	20-29	1	1	2	Farmer	4	2	2	1	1	0	0	0	0	0	0	0	0	0	1	25-59 mths	1	3	1	1	5	2	4	0	0	0	1	3	2	3	88	2	1
186	3	1	30-39	1	1	1	Trader	4	3	1	2	1	0	0	0	0	0	0	0	1	0	1	13-24 mths	1	3	1	1	4	1	4	1	1	1	1	1	5	3	1	1	1
187	3	1	20-29	1	1	2	Artisan	4	3	4	2	2	1	1	1	0	0	0	0	0	0	1	25-59 mths	1	3	1	2	3	1	1	1	0	0	0	3	5	2	1	1	1
188	3	2	30-39	1	1	2	Artisan	4	2	4	2	4	1	1	1	1	0	1	0	0	0	1	25-59 mths	1	3	1	1	4	2	4	0	0	1	1	3	1	3	1	2	1
189	3	1	20-29	1	1	2	Trader	4	3	2	1	1	0	0	0	0	0	0	0	0	0	1	13-24 mths	2	1	1	2	4	1	1	1	1	1	1	1	1	1	2	1	1
190	4	1	20-29	1	1	2	Unemployed	4	2	1	2	1	1	1	1	1	0	1	0	0	0	1	13-24 mths	3	3	1	2	4	1	3	1	1	1	1	1	4	1	2	2	1
191	4	2	30-39	1	1	2	Trader	4	2	1	1	1	1	1	1	1	1	1	0	0	0	2	7-12 mths	2	3	1	2	5	2	4	0	1	1	1	1	5	1	2	2	1
192	4	1	20-29	1	1	3	Artisan	4	2	2	2	1	0	1	0	0	0	0	0	0	0	2	25-59 mths	1	3	1	1	5	2	4	0	1	1	1	3	4	1	1	2	2
193	4	3	20-29	4	3	1	Farmer	4	3	1	2	1	0	0	0	0	0	0	0	0	0	2	25-59 mths	1	3	1	2	5	2	4	0	1	1	1	3	3	1	1	2	1
194	3	1	30-39	1	1	2	Trader	4	3	1	1	2	1	1	1	1	1	1	0	0	0	2	25-59 mths	1	4	1	2	3	1	4	0	0	1	0	3	3	1	1	1	1
195	3	2	30-39	1	1	1	Artisan	4	3	2	2	2	1	1	1	1	1	1	0	0	0	2	0-6 mths	2	4	2	2	2	2	2	0	0	1	0	1	1	88	2	2	1
196	3	2	30-39	3	1	2	Farmer	4	1	2	1	1	0	0	0	0	0	0	0	0	0	1	25-59 mths	1	4	1	2	5	2	1	0	0	0	1	1	4	3	1	1	1
197	3	1	30-39	3	1	2	Farmer	4	3	1	1	2	1	1	1	1	1	1	0	0	0	1	25-59 mths	1	4	1	2	3	2	4	0	0	0	1	3	4	3	1	1	1
198	4	1	30-39	1	1	2	Trader	4	3	1	2	1	0	0	0	0	0	0	0	0	0	2	25-59 mths	1	3	1	2	3	2	3	1	1	1	1	3	2	3	88	1	1
199	4	1	20-29	1	1	4	Trader	4	3	1	1	3	1	1	1	1	1	1	0	0	0	1	25-59 mths	2	3	1	2	3	1	4	1	0	0	0	3	4	1	2	2	1
200	4	2	30-39	1	1	4	Government Employee	4	2	1	2	4	1	1	1	1	1	1	1	0	0	1	25-59 mths	2	3	1	2	2	1	3	1	1	1	1	3	4	1	1	2	1
201	4	2	<20	1	1	3	Unemployed	4	4	1	2	5	0	0	0	0	0	0	0	0	0	1	25-59 mths	2	4	1	1	2	2	4	0	1	1	1	3	3	3	88	1	1
202	4	1	30-39	1	1	3	Trader	4	3	1	2	4	1	1	1	1	1	0	0	0	0	1	0-6 mths	2	3	1	1	5	2	4	1	1	1	1	1	5	3	2	2	1
203	4	1	30-39	1	1	4	Farmer	4	3	1	1	1	0	0	0	0	0	0	0	0	0	2	13-24 mths	1	3	1	2	5	1	1	1	0	0	0	1	5	2	1	1	1
204	3	2	≥40	1	1	2	Trader	2	2	1	1	1	0	0	0	0	0	0	0	0	0	1	13-24 mths	1	3	1	2	5	2	4	0	0	1	0	2	1	3	1	1	1
205	3	2	≥40	1	1	3	Trader	4	3	1	1	1	0	1	0	0	1	1	0	0	0	2	13-24 mths	3	3	1	2	2	2	3	0	0	0	0	2	1	3	1	1	1
206	3	2	<20	1	1	2	Unemployed	3	2	2	1	1	1	1	0	0	0	1	0	0	0	1	0-6 mths	2	3	1	1	4	2	4	0	0	0	0	1	1	3	1	2	1
207	4	1	20-29	2	1	3	Unemployed	4	2	1	2	4	1	1	1	1	1	1	0	0	0	2	7-12 mths	2	3	1	1	5	1	4	0	0	0	1	1	5	3	1	2	1
208	4	1	20-29	5	2	2	Artisan	4	2	1	1	4	1	1	1	1	1	0	0	0	0	1	13-24 mths	2	3	1	1	5	1	4	0	0	0	1	2	5	3	1	1	1
209	4	1	30-39	1	1	2	Farmer	4	2	1	1	2	1	1	1	1	1	1	0	0	0	2	7-12 mths	1	1	1	2	4	2	2	0	0	1	1	1	2	3	2	2	1
210	4	1	20-29	1	1	2	Farmer	4	2	2	2	2	1	1	1	1	1	1	0	0	0	2	13-24 mths	1	4	1	1	5	2	4	0	1	0	0	2	88	3	1	2	1
211	3	1	30-39	1	1	4	Unemployed	4	5	1	2	1	0	0	0	0	0	0	0	0	0	2	25-59 mths	2	4	2	2	2	2	4	0	1	1	1	3	4	1	1	1	1
212	3	1	20-29	1	1	2	Artisan	4	5	1	2	1	1	1	1	1	0	1	0	0	0	1	25-59 mths	2	4	1	2	2	1	4	1	1	1	1	3	4	1	88	1	1
213	3	2	30-39	4	2	2	Unemployed	4	3	1	1	3	1	1	1	1	1	1	0	0	0	1	0-6 mths	1	4	1	1	5	2	4	0	0	0	0	1	1	3	1	2	1
214	3	1	20-29	1	1	2	Trader	4	3	1	2	4	1	0	0	1	0	0	0	0	0	2	25-59 mths	1	3	2	2	5	1	1	1	0	1	1	3	88	88	1	88	1
215	3	1	30-39	1	1	2	Farmer	4	3	1	2	1	0	0	0	0	0	0	0	0	0	1	25-59 mths	1	3	1	2	3	2	4	0	1	1	1	3	1	3	1	1	1
216	3	1	30-39	1	1	2	Artisan	4	3	1	2	1	1	1	1	1	0	0	0	0	0	2	7-12 mths	2	3	1	1	2	1	4	1	0	0	0	1	1	3	2	2	1
217	4	1	<20	1	1	2	Artisan	4	2	1	2	4	1	1	1	1	1	1	0	0	0	2	0-6 mths	1	3	1	1	5	2	4	1	0	0	0	2	4	3	1	2	1
218	4	2	30-39	1	1	2	Trader	3	4	2	2	2	1	1	1	1	1	1	0	0	0	2	13-24 mths	1	4	2	2	4	2	4	0	1	1	1	2	2	1	1	1	1
219	4	2	30-39	1	1	1	Trader	4	3	1	2	4	1	1	1	1	1	1	0	0	0	1	0-6 mths	1	4	2	2	4	1	4	1	1	1	1	3	2	1	1	1	1
220	3	1	≥40	1	1	2	Farmer	4	1	4	1	1	0	0	0	0	0	0	0	0	0	2	25-59 mths	2	3	1	1	4	1	4	0	0	1	1	3	1	3	1	2	1
221	4	1	30-39	1	1	2	Trader	4	2	3	1	4	1	1	1	1	1	1	0	0	0	1	7-12 mths	1	3	1	1	4	2	4	0	0	1	0	1	1	1	2	2	1
222	3	3	≥40	1	1	3	Trader	4	3	1	1	4	1	1	1	1	1	1	0	0	0	2	25-59 mths	1	3	1	1	4	1	4	0	0	1	1	3	4	1	1	1	1
223	3	3	20-29	1	1	3	Artisan	2	5	1	1	1	0	0	0	0	0	0	0	0	0	1	7-12 mths	2	3	2	2	5	1	3	1	1	1	1	1	3	88	2	1	1
224	3	3	<20	1	1	3	Unemployed	2	3	2	2	3	0	0	0	1	0	0	1	0	0	1	0-6 mths	1	3	1	1	5	2	4	0	0	0	0	1	4	3	1	2	1
225	3	2	30-39	1	1	3	Trader	4	4	1	1	4	1	1	1	1	1	1	0	0	0	2	25-59 mths	1	3	1	2	3	2	4	1	1	1	1	3	4	1	1	1	1
226	4	2	30-39	1	1	2	Government Employee	4	5	1	1	2	1	1	1	1	1	1	0	0	0	2	13-24 mths	1	3	1	2	4	2	4	1	1	1	1	1	4	3	2	1	1
227	4	1	20-29	2	1	2	Artisan	4	5	1	1	4	1	1	1	1	1	1	0	0	0	1	13-24 mths	1	4	2	2	5	1	2	1	1	1	1	2	4	1	1	1	1
228	3	1	30-39	3	1	4	Government Employee	4	2	1	2	4	1	1	1	1	1	1	0	0	0	2	13-24 mths	1	3	1	2	5	1	1	1	1	1	1	1	4	3	1	2	1
229	3	1	30-39	1	1	3	Unemployed	4	2	1	1	2	1	1	1	1	1	1	0	0	0	1	0-6 mths	1	3	1	2	4	2	1	1	0	0	0	1	4	3	2	2	1
230	4	1	20-29	1	1	2	Trader	4	2	1	1	4	1	1	1	1	1	1	0	0	0	2	25-59 mths	1	3	1	2	5	2	4	0	1	1	1	3	4	1	1	2	1
231	3	2	20-29	1	1	2	Unemployed	4	5	2	1	4	0	1	0	0	1	1	0	0	0	1	25-59 mths	1	3	1	2	3	1	4	1	1	1	1	3	1	3	88	1	1
232	3	1	30-39	1	1	2	Trader	4	3	2	2	1	0	0	0	0	0	0	0	0	0	2	0-6 mths	1	3	1	2	5	1	3	0	0	0	0	1	88	3	2	2	2
233	4	2	20-29	1	1	3	Trader	4	2	1	1	1	0	0	0	0	0	0	0	0	0	1	7-12 mths	2	4	1	1	4	2	4	0	0	0	0	1	5	3	1	2	1
234	3	1	20-29	5	2	1	Unemployed	4	5	1	2	4	1	1	1	0	0	0	0	0	0	1	0-6 mths	1	4	1	1	5	1	4	1	0	1	1	2	1	3	1	1	1
235	3	1	20-29	3	1	2	Artisan	3	3	2	1	4	1	1	1	1	1	1	0	0	0	1	7-12 mths	1	4	2	2	5	2	1	0	0	1	1	1	1	1	2	1	1
236	4	1	20-29	1	1	3	Trader	4	5	1	1	4	1	1	1	1	0	1	0	0	0	1	7-12 mths	1	3	1	1	3	1	4	1	0	1	1	1	3	88	2	1	1
237	4	1	20-29	1	1	2	Farmer	2	2	4	2	1	0	0	0	0	0	0	0	0	0	1	13-24 mths	1	4	2	2	5	2	3	1	0	1	1	1	88	88	2	2	2
238	3	1	30-39	1	1	2	Artisan	4	3	2	1	2	1	1	1	1	1	1	0	0	0	2	7-12 mths	2	3	1	1	4	2	3	0	1	1	1	1	4	2	1	2	1
239	4	2	30-39	1	1	2	Farmer	3	2	1	1	1	1	1	1	0	0	0	0	0	0	2	0-6 mths	2	3	1	1	3	2	4	0	1	1	1	1	3	3	2	2	1
240	3	1	30-39	1	1	2	Trader	4	3	2	1	4	1	1	1	1	1	1	1	0	0	2	13-24 mths	4	3	1	2	3	1	4	1	0	1	1	2	3	1	1	1	1
241	4	2	20-29	1	1	2	Trader	2	2	4	2	1	0	0	0	0	0	0	0	0	0	1	0-6 mths	4	1	1	2	5	2	1	0	0	1	1	1	5	88	2	2	2
242	3	1	30-39	1	1	2	Trader	4	3	1	1	4	1	1	1	1	1	1	0	0	0	1	0-6 mths	1	3	1	2	5	1	1	1	1	1	1	3	1	3	1	1	1
243	3	1	30-39	1	1	2	Trader	4	3	1	1	2	1	1	1	1	1	1	0	0	0	1	0-6 mths	1	3	1	1	5	2	4	0	0	0	0	1	4	3	2	2	2
244	3	1	≥40	1	1	2	Trader	4	3	1	1	2	1	1	1	1	1	1	0	0	0	2	0-6 mths	4	3	1	2	5	1	1	1	0	0	0	3	5	2	1	1	1
245	3	2	<20	1	1	3	Unemployed	4	3	1	1	2	1	1	1	1	1	1	0	0	0	1	25-59 mths	1	3	1	2	5	1	3	1	0	1	1	3	5	3	1	1	1
246	3	1	30-39	1	1	2	Farmer	4	2	1	1	1	0	0	0	0	0	0	0	0	0	1	25-59 mths	1	3	1	1	5	2	4	0	0	1	1	3	5	3	1	1	1
247	4	1	20-29	1	1	2	Unemployed	4	2	1	1	4	1	1	1	1	1	1	0	0	0	1	25-59 mths	1	3	1	2	5	2	4	0	0	1	1	3	1	2	1	1	1
248	4	1	<20	1	1	2	Unemployed	4	1	1	1	4	1	1	1	1	1	1	0	0	0	2	7-12 mths	2	4	1	1	5	2	4	0	0	0	0	1	5	3	2	2	2
249	4	2	30-39	1	1	4	Government Employee	4	2	2	2	4	1	1	1	1	1	1	0	0	0	2	25-59 mths	1	3	1	1	5	2	3	0	0	1	1	3	4	3	1	1	1
250	3	1	20-29	1	1	3	Trader	3	2	2	2	1	1	1	1	1	0	0	0	0	0	2	13-24 mths	2	3	1	1	5	1	3	1	0	0	0	1	88	88	2	2	1
251	3	1	30-39	1	1	2	Artisan	3	1	4	2	1	1	0	1	1	0	0	0	0	0	2	0-6 mths	1	3	1	1	5	2	4	0	0	0	0	1	3	3	2	2	1
252	4	1	20-29	1	1	2	Trader	3	1	1	2	1	0	0	0	0	0	0	0	0	0	1	7-12 mths	2	3	1	1	2	1	3	1	0	0	0	2	4	3	1	1	1
253	3	1	30-39	1	1	2	Trader	4	3	1	1	1	1	1	1	1	1	1	0	0	0	2	0-6 mths	1	4	1	2	5	1	3	1	1	1	1	2	1	3	1	2	1
254	3	1	20-29	1	1	2	Trader	4	3	4	1	1	1	1	1	1	1	1	0	0	0	1	25-59 mths	1	4	1	2	3	1	4	1	1	1	1	3	5	3	1	2	1
255	3	2	30-39	1	1	2	Trader	4	3	1	1	1	0	0	0	0	0	0	0	0	0	1	25-59 mths	1	4	1	2	3	1	4	0	0	0	0	3	1	3	1	1	2
256	3	2	30-39	3	1	2	Government Employee	4	2	1	1	2	1	1	1	1	1	1	0	0	0	2	0-6 mths	1	4	1	2	3	1	3	1	1	1	1	2	1	1	1	2	1
257	3	1	≥40	1	1	2	Farmer	4	3	1	1	2	1	1	1	1	1	1	0	0	0	2	25-59 mths	1	4	1	2	3	1	4	1	1	1	1	3	1	1	1	2	1
258	3	1	20-29	2	1	2	Trader	4	1	1	1	2	1	1	1	1	1	1	0	0	0	1	0-6 mths	1	4	1	2	3	1	3	1	1	1	1	2	1	1	1	2	1
259	3	1	20-29	1	2	2	Trader	4	1	1	1	1	1	1	1	1	1	1	0	0	0	2	0-6 mths	1	4	1	2	3	1	4	1	1	1	1	3	1	1	1	2	1
260	4	1	30-39	1	1	3	Trader	4	2	1	1	1	1	1	1	1	1	1	0	0	0	2	25-59 mths	1	4	1	2	3	2	4	0	1	1	1	3	3	3	1	2	1
261	4	1	20-29	1	1	2	Farmer	4	2	1	1	1	1	1	1	1	1	1	0	0	0	2	13-24 mths	1	4	1	2	3	2	4	0	1	1	1	2	4	3	1	1	1
262	4	1	<20	1	1	2	Trader	4	2	1	2	1	1	1	1	1	1	1	0	0	0	2	13-24 mths	1	4	1	2	3	1	4	1	1	1	1	2	1	3	1	2	1
263	3	1	20-29	1	1	3	Artisan	4	4	1	2	4	1	1	1	1	1	1	1	0	0	2	25-59 mths	1	3	2	2	4	1	4	1	0	1	1	3	3	1	1	1	1
264	3	1	20-29	5	1	3	Trader	4	3	1	1	4	1	1	1	1	1	1	0	0	0	1	0-6 mths	1	4	1	1	5	1	4	0	0	1	1	1	3	1	2	2	2
265	4	1	30-39	1	1	3	Trader	4	2	1	1	1	1	1	1	1	1	1	0	0	0	1	25-59 mths	1	2	1	2	3	1	4	1	1	1	1	3	4	3	1	2	1
266	3	2	30-39	1	1	2	Trader	4	2	1	2	1	0	0	0	0	0	0	0	0	0	1	13-24 mths	1	3	1	1	5	1	4	1	0	0	0	1	3	1	1	2	1
267	4	1	20-29	1	3	2	Trader	4	2	1	1	2	1	1	1	1	1	1	0	0	0	1	25-59 mths	1	4	1	2	3	1	4	0	1	1	1	3	4	3	1	2	1
268	4	1	20-29	5	2	2	Trader	4	2	2	1	1	1	1	1	1	1	1	0	0	0	1	25-59 mths	1	4	1	2	3	1	4	0	1	1	1	3	4	3	1	2	1
269	4	1	20-29	1	1	2	Unemployed	4	2	2	1	1	1	1	1	1	1	1	0	0	0	2	7-12 mths	1	4	1	2	4	1	4	1	1	1	1	2	4	3	1	2	1
270	4	1	30-39	1	1	2	Artisan	4	2	1	1	1	1	1	1	1	1	0	0	0	0	2	25-59 mths	1	4	1	2	3	2	4	0	1	1	1	3	1	3	1	2	1
271	3	1	20-29	1	1	2	Unemployed	4	3	1	1	4	1	1	1	1	1	1	0	0	0	1	25-59 mths	1	4	1	1	5	1	4	1	0	1	1	3	3	1	1	1	1
272	3	1	30-39	1	1	2	Trader	4	3	1	2	1	0	0	0	0	0	0	0	0	0	2	0-6 mths	2	4	1	2	3	1	4	1	0	0	0	3	3	1	1	1	1
273	3	1	≥40	1	1	2	Farmer	4	3	1	1	4	1	1	1	0	0	1	0	0	0	2	7-12 mths	2	4	1	1	3	1	4	1	0	0	0	1	3	1	2	2	1
274	4	2	30-39	1	1	2	Trader	2	2	4	2	1	0	0	0	0	0	0	0	0	0	2	25-59 mths	2	4	1	1	5	2	4	0	0	1	1	3	4	3	1	1	1
275	3	2	20-29	1	1	2	Farmer	4	2	1	1	2	0	1	1	0	0	1	0	0	0	1	0-6 mths	1	4	1	1	4	2	4	0	0	0	0	1	4	3	2	2	1
276	4	1	30-39	1	1	3	Trader	4	2	1	1	4	1	1	1	0	1	1	0	0	0	1	25-59 mths	1	4	1	1	4	2	4	0	0	1	1	3	3	1	1	1	1
277	4	1	20-29	1	1	2	Artisan	4	2	1	1	4	1	1	1	1	1	1	0	0	0	2	25-59 mths	1	3	1	2	2	1	3	1	1	1	1	3	3	1	2	2	1
278	3	2	20-29	1	1	3	Artisan	4	2	2	1	1	1	1	1	1	1	1	1	0	0	1	25-59 mths	1	3	2	2	5	1	3	1	0	1	1	3	3	3	1	2	1
279	3	1	30-39	1	3	2	Artisan	2	2	4	2	1	0	0	0	0	0	0	0	0	0	1	0-6 mths	1	3	1	1	5	2	4	0	0	0	0	1	1	88	2	2	1
280	3	1	30-39	1	3	2	Farmer	2	2	4	2	1	0	0	0	0	0	0	0	0	0	1	0-6 mths	1	3	1	1	5	2	4	0	0	0	0	1	1	88	2	2	1
281	3	1	20-29	1	2	2	Artisan	4	3	1	1	1	0	0	0	0	0	0	0	0	0	2	13-24 mths	1	4	1	1	5	2	4	0	1	1	1	1	5	3	1	2	1
282	4	1	20-29	1	1	2	Trader	4	2	1	2	4	1	1	1	1	1	1	0	0	0	1	13-24 mths	1	3	1	2	5	1	4	1	1	1	1	2	4	3	1	2	2
283	3	2	20-29	1	1	1	Trader	4	4	1	1	1	0	0	0	0	0	0	0	0	0	1	13-24 mths	2	3	1	2	5	2	4	1	1	1	1	2	4	3	2	2	1
284	3	1	20-29	1	1	2	Unemployed	4	2	1	1	4	1	1	0	0	1	1	0	0	0	2	0-6 mths	2	3	1	2	5	2	4	1	1	1	1	2	2	3	1	1	1
285	4	2	<20	1	1	2	Trader	4	2	1	1	1	0	0	0	0	0	0	0	0	0	1	13-24 mths	1	3	1	2	5	1	3	1	0	1	1	2	4	3	1	1	2
286	3	1	20-29	1	1	2	Trader	4	5	4	1	5	0	0	0	0	0	0	0	0	1	1	13-24 mths	2	4	1	2	5	2	4	0	0	0	1	1	5	3	1	1	1
287	3	1	30-39	1	1	2	Artisan	4	3	1	1	4	1	1	1	1	1	1	0	0	0	2	7-12 mths	2	4	1	2	5	2	4	0	1	1	1	1	5	3	2	1	1
288	3	3	30-39	1	2	1	Trader	2	1	4	2	1	1	1	1	0	1	0	0	0	0	1	0-6 mths	2	3	2	2	4	2	1	1	1	1	1	3	2	1	1	1	1
289	3	1	20-29	1	1	2	Artisan	4	2	2	1	1	0	0	0	0	0	0	0	0	0	2	25-59 mths	1	1	1	2	2	2	4	0	1	1	1	3	5	3	1	2	1
290	3	1	30-39	1	1	2	Trader	4	3	1	1	2	1	1	1	1	1	1	0	0	0	2	0-6 mths	1	4	1	1	5	2	4	0	1	1	1	1	5	3	2	2	1
291	4	1	<20	1	1	3	Unemployed	4	5	1	1	1	1	1	1	1	1	1	1	0	0	2	13-24 mths	4	3	1	1	5	1	4	0	0	0	0	1	2	3	2	2	1
292	4	1	20-29	1	1	2	Trader	4	2	2	1	1	0	0	0	0	0	0	0	0	0	2	0-6 mths	4	1	1	2	5	1	88	0	0	0	0	2	1	1	1	1	1
293	4	1	20-29	1	3	2	Artisan	4	2	1	1	5	0	0	0	0	0	0	0	0	1	1	7-12 mths	1	4	1	1	4	1	4	1	1	1	1	1	4	3	2	88	1
294	3	1	20-29	1	1	2	Unemployed	4	2	1	2	1	1	1	1	1	1	1	0	0	0	2	7-12 mths	1	3	1	2	5	2	3	0	1	1	1	1	4	3	2	1	1
295	3	1	20-29	1	1	3	Unemployed	4	3	1	1	2	1	1	1	1	1	1	0	0	0	2	0-6 mths	1	3	1	1	4	2	4	0	0	0	0	1	1	3	1	2	1
296	3	1	30-39	1	1	2	Farmer	4	2	1	1	4	1	1	1	1	1	1	0	0	0	2	7-12 mths	1	3	1	1	4	2	4	0	1	1	1	1	4	1	1	1	1
297	4	1	30-39	1	1	2	Unemployed	4	2	2	1	4	1	1	1	1	1	1	0	0	0	2	25-59 mths	1	3	1	1	4	1	4	0	1	1	1	3	4	1	1	1	1
298	4	1	20-29	1	1	2	Artisan	4	3	1	1	4	1	1	1	0	1	1	0	0	0	1	13-24 mths	1	3	1	1	4	1	4	1	1	1	1	2	1	1	1	1	1
299	3	1	20-29	1	1	2	Trader	4	2	1	1	4	0	1	1	1	1	1	0	0	0	2	0-6 mths	2	3	1	1	5	2	4	0	1	1	1	1	4	3	1	1	1
300	3	1	≥40	4	1	1	Unemployed	4	3	2	1	4	1	1	1	1	1	1	0	0	0	1	13-24 mths	4	1	1	2	4	1	4	1	0	0	1	2	2	2	1	1	1
301	3	2	30-39	1	1	2	Unemployed	4	3	1	2	4	1	1	1	1	1	1	0	0	0	1	25-59 mths	1	3	1	1	4	2	4	0	0	1	1	3	1	3	88	1	1
302	4	2	30-39	1	1	2	Trader	2	2	1	1	1	0	0	0	0	0	0	0	0	0	2	13-24 mths	1	3	1	1	2	1	4	1	1	1	1	1	4	3	2	2	1
303	4	1	20-29	1	1	3	Trader	4	4	1	2	4	1	1	1	1	1	1	0	0	0	1	7-12 mths	1	3	1	1	2	1	4	1	1	1	1	1	3	3	2	2	1
304	4	1	20-29	1	1	2	Trader	4	4	1	2	1	0	0	0	0	0	0	0	0	0	1	7-12 mths	1	3	1	2	5	1	3	1	0	0	0	1	3	3	1	2	1
305	3	2	30-39	1	1	2	Farmer	4	3	2	1	5	1	1	1	1	1	0	0	0	0	2	25-59 mths	2	3	1	2	4	2	4	0	0	1	1	3	5	3	1	1	1
306	3	2	20-29	1	1	3	Farmer	3	3	2	2	1	0	0	0	0	0	0	0	0	0	1	25-59 mths	1	3	1	1	5	2	4	0	1	1	1	3	1	3	1	1	1
307	4	1	20-29	1	1	2	Farmer	4	2	2	1	4	1	1	1	1	1	1	0	0	0	1	13-24 mths	1	3	1	1	3	1	3	1	1	1	1	2	2	3	2	2	1
308	3	1	20-29	1	1	2	Artisan	2	2	2	1	3	1	1	1	1	1	1	0	0	0	1	0-6 mths	1	4	1	1	5	2	1	0	0	0	0	1	4	3	1	2	1
309	3	2	30-39	1	1	2	Farmer	4	3	1	1	4	1	1	0	0	1	1	0	0	0	1	0-6 mths	1	4	1	1	5	2	1	0	0	0	0	1	1	3	1	1	1
310	4	2	<20	1	1	2	Artisan	4	2	1	2	4	1	1	1	1	0	1	0	0	0	1	25-59 mths	2	3	1	2	2	2	4	0	0	1	1	3	5	3	2	1	1
311	4	3	30-39	1	1	2	Trader	4	3	2	1	4	1	1	1	1	1	1	0	0	0	1	0-6 mths	1	4	1	1	5	2	4	0	0	0	0	1	1	3	1	88	1
312	4	1	30-39	1	1	2	Trader	4	2	1	2	4	1	1	1	1	1	1	0	0	0	1	25-59 mths	2	1	1	2	2	2	4	0	0	1	1	3	4	3	1	1	1
313	4	2	20-29	1	1	2	Farmer	4	3	2	1	1	0	0	0	0	0	0	0	0	0	1	25-59 mths	4	3	1	1	5	2	4	0	1	1	1	3	1	3	1	1	1
314	4	1	20-29	1	1	2	Unemployed	4	2	1	2	4	1	1	1	1	1	1	0	0	0	1	0-6 mths	1	3	1	1	5	2	4	0	1	1	1	1	4	3	2	1	1
315	4	1	30-39	1	1	1	Farmer	4	5	1	1	4	1	1	1	1	1	1	0	0	0	1	7-12 mths	1	3	1	1	5	2	4	0	0	1	1	1	3	3	1	1	1
316	4	2	30-39	1	1	3	Trader	4	5	1	1	4	1	1	1	1	1	1	0	0	0	2	13-24 mths	1	4	1	1	5	2	3	0	1	1	1	1	4	3	1	1	1
317	4	1	<20	1	1	2	Trader	4	5	2	1	4	1	1	1	1	1	1	1	0	0	2	25-59 mths	1	3	1	2	5	1	2	1	1	1	1	3	1	88	1	1	1
318	4	2	20-29	1	1	2	Unemployed	2	1	4	2	1	0	0	0	0	0	0	0	0	0	2	13-24 mths	1	3	1	1	5	2	4	1	0	1	1	2	2	3	1	1	1
319	3	1	<20	1	1	2	Unemployed	4	3	2	1	1	1	1	1	1	1	1	0	0	0	2	25-59 mths	3	4	1	2	2	2	4	0	1	1	1	3	4	3	1	1	1
320	3	1	30-39	1	1	2	Government Employee	4	3	1	1	2	1	1	1	1	1	1	0	0	0	2	25-59 mths	1	4	1	2	4	2	4	0	1	1	1	3	1	3	1	2	1
321	3	2	30-39	1	1	2	Trader	4	2	1	1	4	1	1	1	1	1	1	0	0	0	1	25-59 mths	1	3	1	2	5	1	4	1	0	0	0	3	4	1	1	2	1
322	3	1	20-29	1	1	2	Artisan	4	2	1	1	2	1	1	1	1	1	1	0	0	0	1	0-6 mths	1	4	1	1	5	1	4	1	0	1	1	1	3	1	1	2	1
323	3	1	<20	1	1	2	Trader	4	1	1	1	4	1	1	1	1	1	1	0	0	0	1	25-59 mths	4	3	1	2	2	1	1	0	0	1	1	3	3	3	2	2	2
324	3	1	20-29	1	1	2	Trader	4	3	4	1	1	0	0	0	0	0	0	0	0	0	2	13-24 mths	2	4	1	2	4	1	3	1	0	1	1	2	3	3	1	1	1
325	3	1	<20	1	1	2	Unemployed	1	1	2	1	4	1	1	1	1	1	1	0	0	0	1	25-59 mths	1	3	1	2	4	1	3	0	0	0	1	3	1	88	1	1	1
326	3	2	30-39	1	1	3	Government Employee	4	5	3	1	4	1	1	1	1	1	0	0	0	0	1	7-12 mths	4	3	1	2	4	1	4	1	0	0	0	3	1	3	1	1	1
327	3	2	≥40	5	2	2	Unemployed	4	2	1	1	1	0	0	0	0	0	0	0	0	0	1	25-59 mths	1	3	1	2	5	1	4	0	1	1	0	3	88	88	1	1	2
328	3	2	30-39	2	1	2	Artisan	4	2	1	1	4	1	1	1	1	0	1	0	0	0	1	25-59 mths	1	4	2	2	2	1	4	1	1	1	0	3	5	1	2	88	1
329	4	2	30-39	1	1	2	Farmer	4	1	2	1	1	0	0	0	0	0	0	0	0	0	1	25-59 mths	1	4	1	1	5	2	4	0	0	1	0	3	5	1	1	1	1
330	4	1	30-39	5	2	2	Unemployed	4	2	1	1	3	1	1	1	1	1	1	0	0	0	2	0-6 mths	1	4	2	2	5	2	3	0	0	0	0	1	4	88	1	1	1
331	4	1	20-29	2	1	2	Farmer	4	3	2	1	4	1	1	1	1	1	1	0	0	0	2	25-59 mths	1	4	1	2	3	1	3	0	0	1	1	3	5	1	1	1	1
332	4	2	<20	1	1	2	Trader	4	2	2	1	4	0	0	0	0	0	0	0	0	1	1	13-24 mths	1	4	1	1	5	2	4	0	0	1	0	1	2	1	1	1	1
333	4	1	30-39	2	1	2	Artisan	4	1	2	2	4	1	1	1	1	1	1	0	0	0	1	25-59 mths	1	3	1	2	5	1	3	1	1	1	1	3	1	1	1	1	1
334	3	1	20-29	3	1	2	Trader	4	3	1	1	4	1	1	1	1	1	1	0	0	0	2	0-6 mths	1	3	1	1	5	2	3	0	0	0	1	1	4	3	2	1	1
335	3	1	20-29	1	1	2	Artisan	4	3	1	1	1	0	0	0	0	0	0	0	0	0	1	25-59 mths	2	3	2	2	5	1	3	0	0	0	1	3	88	88	1	1	1
336	4	1	≥40	1	1	2	Trader	4	5	1	2	4	1	1	1	1	1	1	0	0	0	1	25-59 mths	2	1	1	2	5	2	4	0	1	1	1	3	1	3	1	1	1
337	3	1	20-29	1	1	4	Unemployed	4	4	1	2	1	1	1	1	1	1	1	1	0	0	1	7-12 mths	1	3	1	2	3	2	4	0	1	1	1	1	4	3	1	1	1
338	3	1	20-29	4	1	2	Trader	4	3	1	2	4	0	1	1	0	0	1	0	0	0	2	13-24 mths	2	4	1	1	3	2	4	0	0	1	1	1	1	3	1	1	1
339	4	2	20-29	1	1	4	Government Employee	4	3	1	1	2	1	1	1	1	1	1	0	0	0	1	25-59 mths	2	3	1	1	3	2	4	0	0	1	1	3	5	3	1	1	1
340	4	2	30-39	1	1	2	Trader	1	1	4	2	3	1	1	1	1	1	1	0	0	0	2	25-59 mths	2	3	1	2	2	2	4	0	1	1	0	3	1	88	1	1	1
341	3	2	20-29	1	2	3	Artisan	4	3	1	2	2	1	1	1	1	1	1	0	0	0	2	0-6 mths	1	3	1	1	3	2	88	0	1	1	1	1	1	3	2	1	1
342	3	1	30-39	1	2	2	Trader	4	2	1	2	2	1	1	1	1	1	1	0	0	0	1	25-59 mths	1	3	1	1	3	1	4	1	1	1	1	3	5	3	1	1	1
343	3	2	30-39	3	2	2	Farmer	4	3	1	2	2	1	1	1	1	1	1	0	0	0	1	25-59 mths	1	3	1	1	3	1	4	1	1	1	1	3	5	3	1	1	1
344	3	3	20-29	1	1	3	Farmer	4	3	1	2	3	1	1	1	1	1	1	0	0	0	2	0-6 mths	1	4	1	1	4	1	4	1	0	1	1	2	3	3	1	2	2
345	3	1	20-29	1	1	2	Trader	4	3	1	2	4	1	1	1	1	1	1	0	0	0	2	25-59 mths	4	1	1	2	4	1	4	1	0	1	1	3	3	1	1	2	1
346	4	1	20-29	1	1	2	Artisan	4	3	1	2	1	0	0	0	0	0	0	0	0	0	2	13-24 mths	2	4	1	2	4	2	3	0	1	1	1	2	3	1	1	2	1
347	4	1	30-39	1	1	2	Government Employee	4	5	1	2	4	1	1	0	1	1	1	0	0	0	1	7-12 mths	3	3	1	1	4	1	4	1	0	1	1	1	5	1	1	2	1
348	4	3	30-39	1	1	3	Trader	2	4	1	1	2	1	1	1	0	1	0	0	0	0	2	13-24 mths	4	3	1	2	4	2	4	0	0	0	1	1	4	3	1	2	1
349	3	2	20-29	1	1	4	Government Employee	4	3	1	1	4	1	1	1	1	1	1	1	0	0	1	7-12 mths	1	3	1	1	5	1	4	1	0	0	0	1	1	3	2	2	1
350	3	2	20-29	1	1	2	Farmer	4	3	1	1	4	1	1	1	1	1	1	0	0	0	2	7-12 mths	1	3	1	1	5	2	4	0	0	1	1	1	1	3	2	2	1
351	3	2	30-39	1	1	2	Artisan	4	4	1	1	3	1	1	1	1	1	1	0	0	0	1	0-6 mths	1	4	1	1	4	2	88	0	0	0	0	1	4	3	1	2	1
352	3	2	20-29	1	1	4	Government Employee	1	3	1	2	1	1	1	1	1	1	1	0	0	0	1	25-59 mths	1	3	1	1	5	2	4	0	1	1	1	3	5	3	1	1	1
353	3	1	<20	3	1	2	Unemployed	4	3	1	1	2	1	1	1	1	1	1	0	0	0	1	13-24 mths	1	3	1	2	5	2	3	0	1	1	1	2	5	3	1	2	1
354	3	2	<20	1	1	2	Artisan	4	1	1	1	4	1	1	1	1	1	1	0	0	0	2	0-6 mths	1	3	1	1	5	2	88	0	0	0	0	2	1	3	2	2	1
355	4	2	30-39	1	1	2	Farmer	4	2	1	2	3	1	1	1	1	1	1	0	0	0	1	25-59 mths	1	4	1	2	2	2	4	0	0	0	1	3	3	3	1	2	1
356	4	1	30-39	1	1	3	Government Employee	4	3	1	1	4	0	1	1	1	1	1	0	0	0	1	7-12 mths	1	3	1	2	5	1	3	1	1	1	1	1	1	3	2	2	1
357	4	1	20-29	1	1	3	Government Employee	4	2	1	2	4	1	1	1	1	0	0	0	0	0	1	25-59 mths	1	3	1	2	3	1	4	0	1	1	1	3	4	3	1	1	1
358	3	1	20-29	1	1	1	Farmer	1	1	4	2	1	0	0	0	0	0	0	0	0	0	2	7-12 mths	4	3	2	2	2	1	3	0	0	1	0	2	1	1	1	1	1
359	4	2	20-29	1	1	2	Trader	4	1	1	1	1	0	0	0	0	0	0	0	0	0	2	25-59 mths	3	3	1	2	5	2	4	0	1	1	1	3	88	3	1	1	1
360	4	1	20-29	1	1	2	Farmer	4	1	1	2	1	1	1	1	1	1	1	0	0	0	1	0-6 mths	2	3	1	1	5	2	88	0	0	0	0	1	5	3	2	2	1
361	4	1	20-29	1	1	2	Farmer	4	1	1	1	3	1	1	1	1	1	1	0	0	0	1	13-24 mths	2	3	1	1	5	2	4	0	1	1	1	1	5	3	1	1	1
362	4	1	20-29	1	1	2	Farmer	4	2	2	2	1	0	0	0	0	0	0	0	0	0	2	25-59 mths	1	4	1	2	3	1	4	0	1	0	1	3	1	3	1	1	1
363	4	2	<20	1	1	2	Trader	4	4	1	2	1	1	1	1	1	0	1	0	0	0	1	13-24 mths	3	3	1	1	3	2	4	1	1	1	1	1	4	3	1	2	1
364	4	2	30-39	1	1	2	Trader	1	3	2	1	1	1	1	1	1	1	1	0	0	0	1	25-59 mths	1	3	1	2	4	1	4	0	0	0	1	3	4	3	1	2	1
365	4	1	20-29	1	1	2	Artisan	2	2	2	2	1	0	0	0	0	0	0	0	0	0	2	7-12 mths	1	3	1	2	2	2	3	0	0	0	1	1	4	3	2	2	1
366	4	1	30-39	1	1	2	Trader	4	3	1	1	4	1	1	1	1	1	1	0	0	0	1	0-6 mths	1	3	1	1	4	1	2	1	0	0	0	1	4	3	2	2	1
367	4	2	≥40	1	1	2	Trader	4	3	1	1	2	1	1	1	1	1	1	0	0	0	1	25-59 mths	1	3	1	2	4	2	4	0	0	0	1	3	4	3	2	2	1
368	4	1	30-39	1	1	2	Trader	4	3	1	1	1	0	0	0	0	0	0	0	0	0	2	25-59 mths	1	4	1	1	5	1	4	1	0	0	0	3	2	1	1	1	1
369	4	2	<20	1	1	2	Unemployed	4	2	1	1	2	0	0	0	0	0	0	0	1	0	2	25-59 mths	1	4	2	2	3	2	4	0	1	1	1	3	1	88	88	88	88
370	4	1	<20	1	1	2	Artisan	4	3	1	2	2	1	1	1	1	1	1	0	0	0	1	7-12 mths	2	4	1	1	5	1	4	1	1	1	1	1	4	1	2	2	1
371	4	2	20-29	1	1	2	Trader	4	2	1	2	1	0	0	0	0	0	0	0	0	0	1	13-24 mths	4	1	1	2	5	1	1	1	1	1	1	1	4	3	2	2	1
372	4	2	20-29	1	1	2	Trader	1	1	4	2	1	0	0	0	0	0	0	0	0	0	2	7-12 mths	1	4	1	1	5	2	4	0	1	1	1	1	5	3	2	2	1
373	4	2	20-29	1	1	2	Unemployed	4	2	1	2	4	1	1	1	1	1	1	0	0	0	2	7-12 mths	1	4	2	2	5	2	3	0	1	1	1	1	4	1	2	2	1
374	4	2	<20	1	1	2	Trader	1	2	4	2	4	1	1	1	1	1	1	0	0	0	2	0-6 mths	1	3	1	1	2	2	88	0	0	0	0	1	1	3	2	2	1
375	4	2	30-39	1	1	2	Artisan	4	2	1	1	1	0	0	0	0	0	0	0	0	0	1	25-59 mths	1	4	2	2	5	2	4	0	0	1	1	3	4	3	1	2	1
376	4	1	30-39	1	1	4	Government Employee	4	2	1	2	4	1	1	1	0	0	0	0	0	0	1	25-59 mths	1	4	1	1	5	2	4	0	0	1	1	3	5	3	1	2	1
377	4	1	20-29	1	1	2	Unemployed	4	3	1	1	2	1	1	1	1	1	1	0	0	0	1	7-12 mths	1	3	1	2	5	1	3	0	0	1	1	1	4	3	2	2	2
378	4	1	20-29	1	1	3	Trader	4	3	1	1	4	1	1	1	1	1	1	0	0	0	2	25-59 mths	1	4	1	2	4	1	4	0	1	1	1	3	5	1	1	1	1
379	4	2	30-39	1	1	3	Trader	4	5	1	1	4	1	1	1	1	1	1	1	0	0	2	7-12 mths	4	1	1	1	2	2	4	1	1	1	1	1	5	1	2	2	1
380	4	1	≥40	1	1	3	Trader	4	4	1	1	4	1	1	1	0	1	1	0	0	0	2	25-59 mths	1	3	1	2	2	2	4	0	1	1	1	3	5	3	1	1	1
381	4	2	30-39	1	1	2	Trader	4	2	1	2	2	1	1	1	1	1	1	0	0	0	1	25-59 mths	2	3	1	1	5	1	4	1	0	1	0	3	5	88	1	2	1
382	4	2	<20	1	1	2	Artisan	1	2	2	2	5	0	0	0	0	0	0	0	1	0	1	25-59 mths	1	4	2	2	3	1	4	1	0	1	1	3	5	88	1	2	1
383	4	1	20-29	1	1	2	Trader	4	3	1	1	3	1	1	1	1	1	1	0	0	0	1	0-6 mths	1	3	1	2	4	1	4	1	1	1	1	1	4	1	1	2	1
384	4	1	20-29	1	1	2	Unemployed	4	2	1	2	3	1	1	1	1	1	1	0	0	0	1	13-24 mths	2	3	1	2	4	1	4	1	1	1	1	2	3	1	1	1	1
385	4	2	30-39	1	1	2	Trader	4	3	2	2	3	1	1	1	0	1	1	0	0	0	1	25-59 mths	2	3	1	2	4	1	4	1	1	1	1	3	5	1	1	1	1
386	4	2	<20	4	2	1	Farmer	4	3	1	1	4	1	1	1	1	0	1	0	0	0	1	13-24 mths	2	3	1	1	4	2	4	0	1	0	1	2	3	3	2	2	1
387	4	1	20-29	1	1	2	Farmer	4	2	4	2	1	1	1	1	0	1	1	0	0	0	2	25-59 mths	1	3	1	1	5	2	4	1	1	1	1	3	88	3	2	2	1
388	4	2	20-29	1	1	2	Trader	1	5	4	2	1	1	1	1	0	0	0	0	0	0	1	13-24 mths	1	3	2	2	4	1	88	1	0	0	0	2	1	1	1	1	1
389	4	1	20-29	1	1	4	Trader	4	3	1	1	4	1	1	1	1	1	1	0	0	0	1	13-24 mths	2	4	1	1	5	2	4	0	0	1	1	1	4	3	1	1	1
390	4	2	≥40	1	1	2	Trader	4	2	1	1	4	1	1	1	1	1	1	0	0	0	1	25-59 mths	2	4	1	2	5	2	4	0	0	1	1	3	3	3	1	1	1
391	4	1	<20	1	1	2	Trader	4	2	1	1	1	0	0	0	0	0	0	0	0	0	2	25-59 mths	2	4	1	2	5	2	3	0	0	1	1	3	4	3	1	1	1
392	4	2	30-39	1	1	2	Farmer	4	2	1	1	1	0	0	0	0	0	0	0	0	0	2	7-12 mths	2	4	1	1	5	2	4	0	0	1	1	1	4	3	2	1	1
393	4	1	20-29	1	1	3	Trader	4	2	4	1	2	1	1	1	1	1	1	0	0	0	1	7-12 mths	2	3	1	1	3	1	4	0	1	1	1	1	88	3	1	1	1
394	4	1	30-39	1	1	2	Trader	4	2	1	2	1	0	0	0	0	0	0	0	0	0	1	0-6 mths	2	3	1	2	2	2	88	0	1	1	1	3	1	88	2	2	2
395	4	2	30-39	1	1	2	Artisan	4	4	1	2	2	1	1	1	0	0	1	0	0	0	1	0-6 mths	1	3	1	2	4	1	2	1	0	0	0	3	1	1	1	1	1
396	4	1	20-29	1	1	3	Government Employee	4	4	1	2	2	1	1	1	1	1	1	0	0	0	2	0-6 mths	4	3	1	1	4	1	4	1	1	1	1	2	3	3	1	1	1
